# Supplementary material for: EEG response to game-craving according to personal preference for games
Source: Soc Cogn Affect Neurosci. 2020 Oct 16;16(9):995–1005. doi: 10.1093/scan/nsaa131 (PMC8421702; doi:10.1093/scan/nsaa131)
Supplement: nsaa131_Supp [file nsaa131_supp.zip]

Archive with 1 entries (1 files):
- scan-20-085-File012.mp4
